# Supplementary material for: Systematic identification of pan-cancer single-gene expression biomarkers in drug high-throughput screens
Source: PLoS One. 2026 May 11;21(5):e0330412. doi: 10.1371/journal.pone.0330412 (PMC13160354; doi:10.1371/journal.pone.0330412)
Supplement: S3 Table — (XLSX) [file pone.0330412.s003.xlsx]

## Sheet: counts_cell_line
Cancer.type

## Sheet: counts_drug
Drug
